# Supplementary material for: Two waves of anisotropic growth generate enlarged follicles in the spiny mouse
Source: EvoDevo. 2014 Sep 25;5:33. doi: 10.1186/2041-9139-5-33 (PMC4335386; doi:10.1186/2041-9139-5-33)
Supplement: Additional file 2 — Supplementary Movies 1–2. [file 2041-9139-5-33-S2.zip]

Archive with 2 entries (2 files):
- 8275639791335987_add2.m4v
- 8275639791335987_add3.m4v
